# Supplementary material for: Waxy and non-waxy barley cultivars exhibit differences in the targeting and catalytic activity of GBSS1a
Source: J Exp Bot. 2017 Feb 11;68(5):931–41. doi: 10.1093/jxb/erw503 (PMC5441850; doi:10.1093/jxb/erw503)
Supplement: Supplementary Data [file erw503_Supplementary_Data.zip]

Archive with 1 entries (1 files):
- supplementary_figure_S1_tables_S1_S2.pdf
